# Supplementary material for: Prevalence and Concentration of Mycotoxins in Animal Feed in the Middle East and North Africa (MENA): A Systematic Review and Meta-Analysis
Source: Toxins (Basel). 2023 Mar 10;15(3):214. doi: 10.3390/toxins15030214 (PMC10054064; doi:10.3390/toxins15030214)
Supplement: Supplementary file 1 [file toxins-15-00214-s001.zip]

Archive with 1 entries (1 files):
- toxins-2091322-supplementary.pdf
